# Supplementary material for: Exposure to arsenic at different life-stages and DNA methylation meta-analysis in buccal cells and leukocytes
Source: Environ Health. 2021 Jul 9;20:79. doi: 10.1186/s12940-021-00754-7 (PMC8272372; doi:10.1186/s12940-021-00754-7)
Supplement: Supplementary file 1 — Additional file 1: Table 1: Effect sizes and p-values from individual EWAS of differentially methylated and variable probes identified in meta-analyses at FDR < 0.05. [file 12940_2021_754_MOESM1_ESM.xlsx]

## Sheet: METAL_EWAS_results
Table 1: Effect sizes and p-values from individual EWAS of differentially methylated and variable probes identified in meta-analyses at FDR < 0.05.
										Bangldesh 850K EWAS			Bangladesh 450K EWAS			Chile PBMC EWAS			Chile buccal cell EWAS
CpG	Effect estimate	p	FDR	p Bonferroni	Direction	Chromosome	Position	Gene	Feature category	Effect estimate	p	FDR	Effect estimate	p	FDR	Effect estimate	p	FDR	Effect estimate	p	FDR
Differential methylation, PBMCs only
cg13490635	0.3069	6.298e-08	0.0237656	0.0237656	+++	chr8	30242021	RBPMS;RBPMS;RBPMS;RBPMS;RBPMS;RBPMS;RBPMS;RBPMS	5'UTR;5'UTR;1stExon;1stExon;1stExon;5'UTR;1stExon;5'UTR	0.144455	0.291254	0.999995	0.392326	<0.001	0.667113	0.198675	0.0850994	0.809534	-	-	-
Differential methylation, PBMCs and buccal cells
cg09275980	0.3068	2.52e-07	0.0415715	0.0914699	++++	chr15	25350925	SNORD116-29	TSS1500	0.327327	0.0401289	0.999995	0.0563122	0.614886	0.982179	0.581498	<0.001	0.775166	0.31194	<0.001	0.851001
cg20784693	-0.6408	3.082e-07	0.0415715	0.116564	----	chr2	239984030	HDAC4	Body	-0.594912	0.00158489	0.999995	-0.377902	0.147522	0.973568	-0.797149	0.0065846	0.775166	-1.00682	0.00354426	0.851001
cg18263451	-0.1213	3.305e-07	0.0415715	0.122941	--+-	chr1	25573180	C1orf63	Body	-0.0081177	0.948816	0.999995	-0.0339196	0.592298	0.981704	0.0293052	0.649113	0.960768	-0.181552	<0.001	0.851001
Differential variability, PBMCs only
cg23281729	0.9728	2.857e-11	1.07809e-05	1.07809e-05	-++	chr18	78005477	PARD6G	TSS200	-0.27	0.472	0.921	1.23	0	0.281	1.02064	0.0309318	0.818549	-	-	-
cg27425262	0.8238	2.257e-08	0.00425841	0.00851681	+++	chr2	113953981	PSD4;LOC440839	Body;Body	0.32	0.308	0.874	0.32	0.549	1	1.2145	<0.001	0.596038	-	-	-
cg11361658	0.174	6.943e-08	0.00873316	0.0261995	+++	chr5	128452311			0.22	0.001	0.302	0.17	0.016	1	0.121588	0.040779	0.833515	-	-	-
cg03205258	0.6862	9.723e-08	0.00917246	0.0366898	+++	chr22	19929274	TXNRD2;COMT;COMT	1stExon;1stExon;5'UTR	1.09	0	0.016	0.43	0.046	1	0.58585	0.0167193	0.785791	-	-	-
cg09692492	-0.3502	1.358e-07	0.0102489	0.0512443	---	chr22	23744717	ZDHHC8P	Body	-0.23	0.292	0.867	-0.52	0.001	1	-0.291217	0.121099	0.894142	-	-	-
cg11032634	0.7694	3.055e-07	0.0192135	0.115281	+++	chr22	19929254	TXNRD2;COMT	1stExon;TSS200	1.27	0	0.002	0.48	0.03	1	0.70095	0.0195659	0.79477	-	-	-
cg16511076	0.1302	4.068e-07	0.0219295	0.153506	+++	chr4	48887480	OCIAD2;OCIAD2	3'UTR;3'UTR	0.11	0.099	0.754	0.15	0.002	1	0.113142	0.00575658	0.735915	-	-	-
cg22387890	0.5501	5.436e-07	0.0228562	0.205128	+++	chr7	6145595	USP42	5'UTR	0.27	0.239	0.847	0.84	0	0.039	0.356415	0.0743872	0.868091	-	-	-
cg22749736	0.1312	5.532e-07	0.0228562	0.208751	+++	chr11	1306759	TOLLIP	Body	0.12	0.009	0.531	0.23	0.001	1	0.0995749	0.0204888	0.797364	-	-	-
cg04080724	0.1387	6.057e-07	0.0228562	0.228562	+++	chr4	140202327	C4orf49	TSS1500	0.13	0.058	0.703	0.09	0.122	1	0.167189	<0.001	0.555693	-	-	-
cg05169951	0.2307	6.993e-07	0.0239892	0.263882	+++	chr16	3017955	KREMEN2;PAQR4;KREMEN2	Body;TSS1500;Body	0.28	0	0.248	0.24	0.002	1	0.0794794	0.474959	0.964134	-	-	-
cg00668103	0.144	8.084e-07	0.0254209	0.305051	+++	chr7	100084730	C7orf51	Body	0.16	0.002	0.4	0.15	0.014	1	0.120625	0.0164719	0.784729	-	-	-
cg08207566	0.1245	1.044e-06	0.0303042	0.393954	+++	chr4	174086461			0.1	0.247	0.851	0.06	0.192	1	0.185412	<0.001	0.555693	-	-	-
cg01101647	0.1337	1.125e-06	0.0303228	0.42452	+++	chr4	66535732	EPHA5;EPHA5	TSS200;TSS200	0.16	0.022	0.612	0.02	0.563	1	0.220518	0.000786545	0.640686	-	-	-
cg07611790	0.1053	1.252e-06	0.0309847	0.472443	+++	chr19	49240823	RASIP1	Body	0.09	0.16	0.802	0.1	0.009	1	0.119603	0.0158551	0.784192	-	-	-
cg11691429	0.2056	1.391e-06	0.0309847	0.524895	+++	chr2	947634	SNTG2	Body	0.22	0.01	0.545	0.13	0.07	1	0.295452	0.00250486	0.685013	-	-	-
cg21185289	0.3802	1.45e-06	0.0309847	0.547159	+++	chr2	74743437	TLX2	3'UTR	0.42	0.032	0.646	0.35	0.001	1	0.406353	0.0098885	0.765415	-	-	-
cg08285768	0.1113	1.478e-06	0.0309847	0.557725	+++	chr15	86038622	AKAP13;AKAP13	Body;Body	0.15	0.03	0.638	0.14	0	1	0.0292817	0.423022	0.958237	-	-	-
cg13972353	0.146	1.57e-06	0.0311811	0.592441	+++	chr9	139354348	SEC16A	Body	0.19	0.009	0.536	0.17	0.012	1	0.124905	0.00895792	0.763634	-	-	-
cg06740986	0.1067	2.081e-06	0.0392634	0.785267	+++	chr1	184838417	FAM129A	Body	0.11	0.041	0.67	0.07	0.126	1	0.137613	0.000206751	0.555693	-	-	-
cg21857098	0.122	2.461e-06	0.0428636	0.928661	+++	chr15	25638137	UBE3A;UBE3A;UBE3A	Body;Body;Body	0.23	0	0.272	0.07	0.133	1	0.0937548	0.00829356	0.762684	-	-	-
cg03479942	0.1266	2.499e-06	0.0428636	0.943	+++	chr16	69341763	SNTB2	3'UTR	0.12	0.069	0.719	0.32	0	0.817	0.100128	0.0121916	0.774287	-	-	-
cg07984508	0.105	2.726e-06	0.0447243	1	+++	chr15	77426719	SGK269	Body	0.17	0.003	0.442	0.12	0.012	1	0.0111799	0.7651	0.98759	-	-	-
Differential variability, PBMCs and buccal cells
cg23281729	0.99	2e-14	7.51e-09	7.50551e-09	-+++	chr18	78005477	PARD6G	TSS200	-0.27	0.472	0.921	1.23	0	0.281	1.02064	0.0309318	0.818549	1.06292	0.000233398	0.921102
cg27425262	0.9	4.52e-13	8.53e-08	1.706e-07	++++	chr2	113953981	PSD4;LOC440839	Body;Body	0.32	0.308	0.874	0.32	0.549	1	1.2145	<0.001	0.596038	1.11889	1.70921e-05	0.502206
cg03205258	0.64	7.95e-09	0.001	0.00300032	++++	chr22	19929274	TXNRD2;COMT;COMT	1stExon;1stExon;5'UTR	1.09	0	0.016	0.43	0.046	1	0.58585	0.0167193	0.785791	0.541767	0.0225066	0.921102
cg11032634	0.7	5.69e-08	0.006	0.0224901	++++	chr22	19929254	TXNRD2;COMT	1stExon;TSS200	1.27	0	0.002	0.48	0.03	1	0.70095	0.0195659	0.79477	0.406268	0.109415	0.921102
cg04080724	0.14	1.14e-07	0.009	0.0416596	++++	chr4	140202327	C4orf49	TSS1500	0.13	0.058	0.703	0.09	0.122	1	0.167189	<0.001	0.555693	0.107505	0.234562	0.921102
cg26384602	-0.12	1.87e-07	0.01	0.0705646	----	chr19	41798386	HNRNPUL1;HNRNPUL1	Body;Body	-0.12	0.11	0.765	-0.02	0.707	1	-0.0931634	0.022866	0.803742	-0.193374	0.00044227	0.921102
cg11361658	0.16	1.9e-07	0.01	0.0716967	++++	chr5	128452311			0.22	0.001	0.302	0.17	0.016	1	0.121588	0.040779	0.833515	0.0837674	0.302149	0.921102
cg09692492	-0.3	2.32e-07	0.011	0.0874322	----	chr22	23744717	ZDHHC8P	Body	-0.23	0.292	0.867	-0.52	0.001	1	-0.291217	0.121099	0.894142	-0.10148	0.365672	0.923698
cg22749736	0.12	4.2e-07	0.018	0.158336	++++	chr11	1306759	TOLLIP	Body	0.12	0.009	0.531	0.23	0.001	1	0.0995749	0.0204888	0.797364	0.0289333	0.637708	0.953647
cg21921619	-0.15	5.48e-07	0.021	0.206675	-+--	chr10	116852791	ATRNL1	TSS1500	-0.1	0.323	0.879	0.01	0.9	1	-0.187856	0.00500425	0.730868	-0.293444	3.06864e-05	0.530234
cg07935287	-0.13	7.91e-07	0.026	0.298447	----	chr18	54318347	WDR7;WDR7	TSS1500;TSS1500	-0.22	0.005	0.479	-0.08	0.12	1	-0.044394	0.570812	0.972617	-0.111798	0.0561243	0.921102
cg05169951	0.22	8.19e-07	0.026	0.308899	++++	chr16	3017955	KREMEN2;PAQR4;KREMEN2	Body;TSS1500;Body	0.28	0	0.248	0.24	0.002	1	0.0794794	0.474959	0.964134	0.0297416	0.801426	0.975139
cg21185289	0.37	1.01e-06	0.03	0.381502	++++	chr2	74743437	TLX2	3'UTR	0.42	0.032	0.646	0.35	0.001	1	0.406353	0.0098885	0.765415	0.100007	0.691249	0.960373
cg22387890	0.48	1.12e-06	0.03	0.423765	++++	chr7	6145595	USP42	5'UTR	0.27	0.239	0.847	0.84	0	0.039	0.356415	0.0743872	0.868091	0.196467	0.33231	0.921488
cg13171197	0.12	1.46e-06	0.037	0.552442	+-++	chr7	90916020			0.07	0.355	0.888	-0.02	0.752	1	0.211342	<0.001	0.603541	0.122496	0.00805195	0.921102
cg24754507	-0.1	1.55e-06	0.037	0.586026	----	chr6	28481862	GPX6	Body	-0.03	0.673	0.96	-0.04	0.485	1	-0.0680024	0.255174	0.933528	-0.144653	7.15741e-05	0.813467
cg00355447	0.14	1.8e-06	0.039	0.679232	++++	chr6	30292220	HCG18;HCG18	Body;Body	0.17	0.014	0.572	0.1	0.253	1	0.0372656	0.59725	0.974981	0.0849144	0.461575	0.930911
cg16511076	0.12	1.87e-06	0.039	0.707156	+++-	chr4	48887480	OCIAD2;OCIAD2	3'UTR;3'UTR	0.11	0.099	0.754	0.15	0.002	1	0.113142	0.00575658	0.735915	-0.456396	0.0560263	0.921102
cg04873963	-0.1	2.46e-06	0.049	0.926397	----	chr16	2518322			-0.1	0.043	0.675	-0.06	0.099	1	-0.0878379	0.131175	0.898328	-0.209739	0.00103414	0.921102
